# Supplementary material for: Identification of the Brassinazole-Resistant (BZR) Gene Family in Wheat (Triticum aestivum L.) and the Molecular Cloning and Functional Characterization of TaBZR2.1
Source: Int J Mol Sci. 2024 Nov 22;25(23):12545. doi: 10.3390/ijms252312545 (PMC11641346; doi:10.3390/ijms252312545)
Supplement: Supplementary file 1 [file ijms-25-12545-s001.zip]

Archive with 3 entries (2 files):
- Supplementary File/Supplemental Figures.doc
- Supplementary File/Supplemental Tables.xlsx
- Supplementary File/
