# Supplementary material for: Identification of the Brassinazole-Resistant (BZR) Gene Family in Wheat (Triticum aestivum L.) and the Molecular Cloning and Functional Characterization of TaBZR2.1
Source: Int J Mol Sci. 2024 Nov 22;25(23):12545. doi: 10.3390/ijms252312545 (PMC11641346; doi:10.3390/ijms252312545)
Supplement: Supplementary file 1 [file ijms-25-12545-s001.zip › Supplementary File/Supplemental Tables.xlsx]

## Sheet: S1
	Table S1 The features of TaBZR1 family members
	Gene name	Gene ID	Position	CDS (bp)	Protein length	pI	MW (KDa)	Predicted Subcellular Localization
	TaBZR1.1	TraesCS2A02G187800	2A:150123158-150124982	942	313	8.97	37.72	Nucleus
	TaBZR1.2	TraesCS2B02G219300	2B:209436541-209438293	942	313	8.62	36.45	Nucleus
	TaBZR1.3	TraesCS2D02G199900	2D:151325675-151327278	942	313	8.26	33.68	Nucleus
	TaBZR2.1	TraesCS3A02G123500	3A:99587987-99588641	558	185	9.26	19.97	Nucleus
	TaBZR2.2	TraesCS3A02G139000	3A:116518694-116521474	1071	356	8.26	33.63	Nucleus
	TaBZR2.3	TraesCS3B02G142600	3B:130257382-130258484	549	182	8.26	33.61	Nucleus
	TaBZR2.4	TraesCS3B02G156600	3B:149453513-149456182	1065	354	8.13	37.86	Nucleus
	TaBZR2.5	TraesCS3D02G125100	3D:83703140-83706035	537	178	8.13	37.81	Nucleus
	TaBZR2.6	TraesCS3D02G139300	3D:98871655-98874852	1077	358	8.13	37.85	Nucleus
	TaBZR3.1	TraesCS4B02G009900	4B:6145862-6150103	1656	551	6.27	72.18	Nucleus
	TaBZR3.2	TraesCS4D02G006100	4D:3396041-3400090	2061	686	6.09	73.08	Nucleus
	TaBZR4.1	TraesCS6A02G085800	6A:54114528-54120325	1680	559	6.09	73.21	Nucleus
	TaBZR4.2	TraesCS6A02G338000	6A:571795464-571798512	1044	347	6.01	73.1	Nucleus
	TaBZR4.3	TraesCS6B02G116400	6B:101917058-101922889	1959	652	6.18	72.99	Nucleus
	TaBZR4.4	TraesCS6B02G368700	6B:642915733-642918687	1071	356	5.42	75.47	Nucleus
	TaBZR4.5	TraesCS6D02G318800	6D:427088164-427091592	1047	348	5.4	62.34	Nucleus
	TaBZR5.1	TraesCS7A02G354800	7A:519130893-519134316	1080	359	11.28	33.06	Nucleus
	TaBZR5.2	TraesCS7B02G272900	7B:500729832-500732996	1080	359	8.99	37.92	Nucleus
	TaBZR5.3	TraesCS7D02G368000	7D:476686048-476690149	1080	359	8.64	37.35	Nucleus
	TaBZR6	TraesCSU02G078100	Un:70283162-70283317	1962	653	6.01	73.09	Nucleus

## Sheet: S2
	Table S2 Basic information of TaBZR2.1 interacting proteins
	No.	Discription
	1	PREDICTED: Triticum aestivum uncharacterized protein At4g33100-like (LOC123116094), mRNA
	2	PREDICTED: Triticum aestivum MLP-like protein 423 (LOC100037556), mRNA
	3	PREDICTED: Triticum aestivum uncharacterized LOC123061259 (LOC123061259), mRNA
	4	Triticum aestivum polyphenol oxidase (Ppo) gene, Ppo-A1a allele, complete cds
	5	Triticum aestivum cultivar Chinese Spring mitochondrion, complete genome
	6	PREDICTED: Triticum aestivum uncharacterized LOC123078314 (LOC123078314), mRNA
	7	PREDICTED: Triticum aestivum uncharacterized LOC123132636 (LOC123132636), mRNA
	8	PREDICTED: Triticum aestivum uncharacterized LOC123188747 (LOC123188747), misc_RNA
	9	PREDICTED: Triticum aestivum outer envelope pore protein 24, chloroplastic-like (LOC123087498), mRNA
	10	Triticum aestivum cDNA, clone: WT007_P18, cultivar: Chinese Spring
	11	PREDICTED: Triticum aestivum protein FAF-like, chloroplastic (LOC123124554), mRNA
	12	Triticum aestivum salt tolerant protein (SI) mRNA, complete cds
	13	PREDICTED: Triticum aestivum MLP-like protein 423 (LOC123053575), mRNA
	14	PREDICTED: Triticum aestivum hydrophobic protein LTI6A (LOC123187824), mRNA
	15	PREDICTED: Triticum aestivum elongation factor 1-alpha (LOC123187318), mRNA
	16	PREDICTED: Triticum aestivum CBS domain-containing protein CBSX3, mitochondrial-like (LOC123091036), transcript variant X1, mRNA
	17	PREDICTED: Triticum aestivum GTPase activating protein 1-like (LOC123054848), mRNA
	18	Triticum aestivum mRNA, clone: tplb0029d08, cultivar Chinese Spring
	19	PREDICTED: Triticum aestivum H/ACA ribonucleoprotein complex subunit 4-like (LOC123187823), mRNA
	20	PREDICTED: Triticum aestivum putative glucose-6-phosphate 1-epimerase (LOC123111728), mRNA
	21	PREDICTED: Triticum aestivum protein Mpv17-like (LOC123060781), mRNA
	22	Triticum aestivum mRNA, clone: tplb0004j01, cultivar Chinese Spring
	23	Triticum aestivum polyphenol oxidase mRNA, partial cds
	24	PREDICTED: Triticum aestivum EEF1A lysine methyltransferase 4-like (LOC123156313), transcript variant X3, mRNA
	25	Triticum aestivum mRNA, clone: tplb0004l13, cultivar Chinese Spring
	26	PREDICTED: Triticum aestivum chromatin structure-remodeling complex protein BSH-like (LOC123180358), transcript variant X3, mRNA
	27	PREDICTED: Triticum aestivum coatomer subunit delta-3-like (LOC123138469), misc_RNA
	28	Triticum aestivum cDNA, clone: WT006_C23, cultivar: Chinese Spring
	29	PREDICTED: Triticum aestivum H/ACA ribonucleoprotein complex subunit 4-like (LOC123187822), mRNA
	30	PREDICTED: Triticum aestivum CXXC motif containing zinc binding protein-like (LOC123069929), transcript variant X1, mRNA
	31	PREDICTED: Triticum aestivum uncharacterized LOC123078315 (LOC123078315), mRNA
	32	Triticum aestivum alpha/beta-gliadin A-II-like (LOC543210), mRNA
	33	PREDICTED: Triticum aestivum H/ACA ribonucleoprotein complex subunit 4-like (LOC123051941), mRNA
	34	PREDICTED: Triticum aestivum MLP-like protein 423 (LOC123189479), mRNA
	35	PREDICTED: Triticum aestivum H/ACA ribonucleoprotein complex subunit 4-like (LOC123044067), mRNA
	36	PREDICTED: Triticum aestivum probable non-specific lipid-transfer protein 3 (LOC778422), mRNA
	37	Triticum aestivum cDNA, clone: WT005_N23, cultivar: Chinese Spring
	38	PREDICTED: Triticum aestivum protein argonaute 4A (LOC123069683), transcript variant X5, mRNA

## Sheet: S3
	Table S3 Primers used for gene expresion and vectors construction
	Name	Primer sequence (5'-3')	Description
	TaActin-F	AAACGAAGGATAGCATGAGGAAGC	qRT-PCR primers of TaBZR genes
	TaActin-R	AGCGGTCGAACAACTGGTA
	TaGAPDH-F	TTTTCACCGACAAGGACA
	TaGAPDH-R	AAGAGGAGCAAGGCAGTT
	TaBZR1.1-qPCR-F	ATGGAGATGGAGGGAATGGC
	TaBZR1.1-qPCR-R	TCGTGGATCCTCTCCCCTTC
	TaBZR1.2-qPCR-F	TGGAGTTGGATGGAATGGCG
	TaBZR1.2-qPCR-R	TCGTGGATCCTCTCCCCTTC
	TaBZR1.3-qPCR-F	TGGAGATGGATGGAATGGCG
	TaBZR1.3-qPCR-R	TCGTGGATCCTCTCCCCTTC
	TaBZR2.1-qPCR-F	GATCTCGTCAACGAGCCCTT
	TaBZR2.1-qPCR-R	CATCCTTGATGAACCGCCG
	TaBZR2.3-qPCR-F	AACAACGAGGTCCTCAAGGC
	TaBZR2.3-qPCR-R	GCGGACTCGGCTGATATGAA
	TaBZR2.5-qPCR-F	CATGCTCCTCCTATCAGCCG
	TaBZR2.5-qPCR-R	AGCCATGGTAGGATGGGAGT
	TaBZR5.1-qPCR-F	TCCGGATCCTCTTCCCACAT
	TaBZR5.1-qPCR-R	TGATGGAGCCTCCGTTGAAG
	TaBZR5.2-qPCR-F	CCTCATACAACCCGAGCCCT
	TaBZR5.2-qPCR-R	GCAAATGAGGGGTTCGAAGAA
	TaBZR5.3-qPCR-F	AGAACCTCTCGTCGAATCCT
	TaBZR5.3-qPCR-R	CCCATGGTGGCAGAACACAT
	AtHSP17.8-F	AACAGCATCTTCGACCCGTT	Primers of genes involved in stress response in Arabidopsis for RT-qPCR
	AtHSP17.8-R	TCTTGAGCACACTGTCGTCC
	AtHSP17.6A-F	AGACATGCTTGAAGCCCCTG
	AtHSP17.6A-R	ATGTCCACGGCGAAAACGTA
	AtHSP17.6B-F	GGCCCACGTGTTTAAAGCTG
	AtHSP17.6B-R	CAGCCTTAGGCACCGTAACA
	AtHSP17.6C-F	TTCGGAGGAAGAAGAACAAA
	AtHSP17.6C-R	AGGTGTCTCCCTCCAATCCA
	AtCAT2-F	TGCTGGAAACTACCCTGAATGG
	AtCAT2-R	TCAACACCATACGTCCAACAGG
	AtSOS1-F	GGGTTCCTTACACTGTCGCT
	AtSOS1-R	ACGGAAACGTGACCTTCACA
	AtACTIN 2-F	GCCATCCAAGCTGTTCTCTC
	AtACTIN 2-R	GGTCAAGACGGAGGATGGCA
	pAN580-BZR2.1-F	GTCTTAAGTCCGGAGCTAGCTCTAGAATGGAAGGAGTGGCCAAGTC	Primers to clone TaBZR2.1 into pAN580 vector for Subcellular Localization
	pAN580-BZR2.1-R	CTCGCCCTTGCTCACCATGGATCCCATGTAGGAGAAGGAGA
	p2300-BZR2.1-F	ggtacccggggatcctctagaATGGAAGGAGTGGCCAAGTC	Primers to clone TaBZR2.1 into pCAMBIA2300-GFP vector for Arabidopsis transformation
	p2300-BZR2.1-R	cttgctcaccatggtactagtCATGTAGGAGAAGGAGAGTG
	BD-BZR2.1-F	atggccatggaggccgaattcATGGAAGGAGTGGCCAAGTC	Primers to clone TaBZR2.1 into pGBKT7 vector for Yeast-Two-Hybrid assay
	BD-BZR2.1-R	ccgctgcaggtcgacggatccCATGTAGGAGAAGGAGAGTG
	AD-AGO4-F	gccatggaggccagtgaattcATGGAGTCGCAAGGTGATGA	Primers to clone TaAGO4 into pGADT7 vector for Yeast-Two-Hybrid assay
	AD-AGO4-R	cagctcgagctcgatggatccTCAGCAGAAGAACATGCTGC
